# Supplementary material for: FRET-Based Ca2+ Biosensor Single Cell Imaging Interrogated by High-Frequency Ultrasound
Source: Sensors (Basel). 2020 Sep 3;20(17):4998. doi: 10.3390/s20174998 (PMC7506572; doi:10.3390/s20174998)
Supplement: Supplementary file 1 [file sensors-20-04998-s001.zip]

Archive with 2 entries (2 files):
- Video01_FIG4A.avi
- Video02_FIG5.avi
